# Supplementary material for: Automated measurement of long-term bower behaviors in Lake Malawi cichlids using depth sensing and action recognition
Source: Sci Rep. 2020 Nov 25;10:20573. doi: 10.1038/s41598-020-77549-2 (PMC7688978; doi:10.1038/s41598-020-77549-2)
Supplement: Supplementary file 2 — Supplementary Information 2. [file 41598_2020_77549_MOESM2_ESM.csv]

x	y	R	p
c	c	1	0
c	p	0.717302591	3.87E-103
c	b	0.570967226	3.69E-57
c	f	-0.038017063	0.334675439
c	t	-0.093740442	0.017163238
c	m	-0.150757881	0.000119902
c	s	0.10769981	0.006143402
c	d	0.092264884	0.019000746
c	o	0.408737299	2.09E-27
c	x	0.153047916	9.41E-05
c	depth	0.431541765	1.10E-30
p	c	0.717302591	3.87E-103
p	p	1	0
p	b	0.627060162	6.90E-72
p	f	-0.140386831	0.000344945
p	t	-0.15270592	9.75E-05
p	m	-0.25244895	7.53E-11
p	s	0.08053193	0.04073646
p	d	-0.097433877	0.013229452
p	o	0.623981433	5.32E-71
p	x	0.089207503	0.02336115
p	depth	0.421490344	3.29E-29
b	c	0.570967226	3.69E-57
b	p	0.627060162	6.90E-72
b	b	1	0
b	f	-0.170532806	1.31E-05
b	t	-0.138250077	0.000425136
b	m	-0.200737313	2.68E-07
b	s	0.184657001	2.30E-06
b	d	-0.056336653	0.152646678
b	o	0.302108699	4.23E-15
b	x	0.071998046	0.067434027
b	depth	0.558260901	3.33E-54
f	c	-0.038017063	0.334675439
f	p	-0.140386831	0.000344945
f	b	-0.170532806	1.31E-05
f	f	1	0
f	t	0.942852323	0.00E+00
f	m	0.792744244	1.40E-140
f	s	-0.096650366	0.013990199
f	d	0.707268339	4.48E-99
f	o	0.366880785	5.15E-22
f	x	0.742662455	3.01E-114
f	depth	0.087460986	0.026221827
t	c	-0.093740442	0.017163238
t	p	-0.15270592	9.75E-05
t	b	-0.138250077	0.000425136
t	f	0.942852323	0.00E+00
t	t	1	0
t	m	0.793109402	8.46E-141
t	s	-0.087411492	0.026307113
t	d	0.610857188	2.50E-67
t	o	0.387413698	1.46E-24
t	x	0.736767064	1.50E-111
t	depth	0.104818792	0.007668698
m	c	-0.150757881	0.000119902
m	p	-0.25244895	7.53E-11
m	b	-0.200737313	2.68E-07
m	f	0.792744244	1.40E-140
m	t	0.793109402	8.46E-141
m	m	1	0
m	s	-0.097673816	0.013003898
m	d	0.516864381	2.08E-45
m	o	0.117435807	0.002795443
m	x	0.563101515	2.58E-55
m	depth	0.091715175	0.019727931
s	c	0.10769981	0.006143402
s	p	0.08053193	0.04073646
s	b	0.184657001	2.30E-06
s	f	-0.096650366	0.013990199
s	t	-0.087411492	0.026307113
s	m	-0.097673816	0.013003898
s	s	1	0
s	d	-0.046601487	0.236889681
s	o	0.131102318	0.000837363
s	x	0.051101999	0.194573514
s	depth	0.098694009	0.012082321
d	c	0.092264884	0.019000746
d	p	-0.097433877	0.013229452
d	b	-0.056336653	0.152646678
d	f	0.707268339	4.48E-99
d	t	0.610857188	2.50E-67
d	m	0.516864381	2.08E-45
d	s	-0.046601487	0.236889681
d	d	1	0
d	o	0.172742178	1.01E-05
d	x	0.483841823	3.26E-39
d	depth	0.236022959	1.25E-09
o	c	0.408737299	2.09E-27
o	p	0.623981433	5.32E-71
o	b	0.302108699	4.23E-15
o	f	0.366880785	5.15E-22
o	t	0.387413698	1.46E-24
o	m	0.117435807	0.002795443
o	s	0.131102318	0.000837363
o	d	0.172742178	1.01E-05
o	o	1	0
o	x	0.504167907	6.03E-43
o	depth	0.343241352	2.67E-19
x	c	0.153047916	9.41E-05
x	p	0.089207503	0.02336115
x	b	0.071998046	0.067434027
x	f	0.742662455	3.01E-114
x	t	0.736767064	1.50E-111
x	m	0.563101515	2.58E-55
x	s	0.051101999	0.194573514
x	d	0.483841823	3.26E-39
x	o	0.504167907	6.03E-43
x	x	1	0
x	depth	0.219241284	1.80E-08
depth	c	0.431541765	1.10E-30
depth	p	0.421490344	3.29E-29
depth	b	0.558260901	3.33E-54
depth	f	0.087460986	0.026221827
depth	t	0.104818792	0.007668698
depth	m	0.091715175	0.019727931
depth	s	0.098694009	0.012082321
depth	d	0.236022959	1.25E-09
depth	o	0.343241352	2.67E-19
depth	x	0.219241284	1.80E-08
depth	depth	1	0
