# Supplementary material for: Automated measurement of long-term bower behaviors in Lake Malawi cichlids using depth sensing and action recognition
Source: Sci Rep. 2020 Nov 25;10:20573. doi: 10.1038/s41598-020-77549-2 (PMC7688978; doi:10.1038/s41598-020-77549-2)
Supplement: Supplementary file 3 — Supplementary Information 3. [file 41598_2020_77549_MOESM3_ESM.csv]

x	y	R	p
depth	depth	1	0
depth	c	-0.319637636	0
depth	p	0.469595409	0
depth	b	0.141864724	0
depth	f	-0.100609341	0
depth	t	-0.077907065	0
depth	m	-0.127054684	0
depth	s	-0.057938201	0
depth	d	0.030208478	2.8946E-234
depth	o	0.003782198	4.29769E-05
depth	x	0.136876352	0
c	depth	-0.319637636	0
c	c	1	0
c	p	0.145613527	0
c	b	0.353923031	0
c	f	0.089701622	0
c	t	0.134780947	0
c	m	0.043568254	0
c	s	0.543351426	0
c	d	0.291897215	0
c	o	0.54318696	0
c	x	0.121366756	0
p	depth	0.469595409	0
p	c	0.145613527	0
p	p	1	0
p	b	0.570833026	0
p	f	-0.048910964	0
p	t	0.09520064	0
p	m	-0.126582446	0
p	s	0.326207338	0
p	d	0.333568364	0
p	o	0.459580543	0
p	x	0.323394563	0
b	depth	0.141864724	0
b	c	0.353923031	0
b	p	0.570833026	0
b	b	1	0
b	f	-0.076983951	0
b	t	0.104391879	0
b	m	-0.041842403	0
b	s	0.55013885	0
b	d	0.221121032	0
b	o	0.487186309	0
b	x	0.338799316	0
f	depth	-0.100609341	0
f	c	0.089701622	0
f	p	-0.048910964	0
f	b	-0.076983951	0
f	f	1	0
f	t	0.763648002	0
f	m	0.596434166	0
f	s	-0.09342464	0
f	d	0.283067899	0
f	o	0.215701949	0
f	x	0.17930313	0
t	depth	-0.077907065	0
t	c	0.134780947	0
t	p	0.09520064	0
t	b	0.104391879	0
t	f	0.763648002	0
t	t	1	0
t	m	0.711967538	0
t	s	0.079753768	0
t	d	0.451101231	0
t	o	0.337668587	0
t	x	0.273678031	0
m	depth	-0.127054684	0
m	c	0.043568254	0
m	p	-0.126582446	0
m	b	-0.041842403	0
m	f	0.596434166	0
m	t	0.711967538	0
m	m	1	0
m	s	-0.109111777	0
m	d	0.329577295	0
m	o	0.005251751	1.34406E-08
m	x	0.029884571	2.6026E-229
s	depth	-0.057938201	0
s	c	0.543351426	0
s	p	0.326207338	0
s	b	0.55013885	0
s	f	-0.09342464	0
s	t	0.079753768	0
s	m	-0.109111777	0
s	s	1	0
s	d	0.193595635	0
s	o	0.60862529	0
s	x	0.043821558	0
d	depth	0.030208478	2.8946E-234
d	c	0.291897215	0
d	p	0.333568364	0
d	b	0.221121032	0
d	f	0.283067899	0
d	t	0.451101231	0
d	m	0.329577295	0
d	s	0.193595635	0
d	d	1	0
d	o	0.200446776	0
d	x	0.077507946	0
o	depth	0.003782198	4.29769E-05
o	c	0.54318696	0
o	p	0.459580543	0
o	b	0.487186309	0
o	f	0.215701949	0
o	t	0.337668587	0
o	m	0.005251751	1.34406E-08
o	s	0.60862529	0
o	d	0.200446776	0
o	o	1	0
o	x	0.31942163	0
x	depth	0.136876352	0
x	c	0.121366756	0
x	p	0.323394563	0
x	b	0.338799316	0
x	f	0.17930313	0
x	t	0.273678031	0
x	m	0.029884571	2.6026E-229
x	s	0.043821558	0
x	d	0.077507946	0
x	o	0.31942163	0
x	x	1	0
